# Supplementary material for: Complex Trait Loci in Maize Enabled by CRISPR-Cas9 Mediated Gene Insertion
Source: Front Plant Sci. 2020 May 5;11:535. doi: 10.3389/fpls.2020.00535 (PMC7214728; doi:10.3389/fpls.2020.00535)
Supplement: Supplementary file 2 [file Table_2.xlsx]

## Sheet: Sheet1
Line Name	Target Site	Gene Name	baseMean	log2FoldChange	lfcSE	stat	pvalue	padj
TS71	51.32	Zm00001d027760	16.8854	-0.164992	0.327271	-0.504146	0.614159	0.963113
TS71	51.32	Zm00001d027761	74.8368	-0.0562701	0.145957	-0.385525	0.699849	0.973698
TS71	51.32	Zm00001d027762	110.71	0.268512	0.164932	1.62801	0.103522	0.892876
TS71	51.32	Zm00001d027763	76.3958	-0.387432	0.286251	-1.35347	0.175906	0.900965
TS71	51.32	Zm00001d027764	105.594	0.0459309	0.162726	0.282259	0.777745	0.973698
TS71	51.32	Zm00001d027766	30.3716	-0.394766	0.431608	-0.914641	0.36038	0.900965
TS71	51.32	Zm00001d027767	53.9725	0.198187	0.20428	0.970171	0.331961	0.900965
TS71	51.32	Zm00001d027768	1696.78	0.0301168	0.250429	0.120261	0.904276	0.973698
TS71	51.32	Zm00001d027769	1015.09	0.0629194	0.112984	0.556888	0.577604	0.963113
TS71	51.32	Zm00001d027771	22.5474	0.161973	0.273004	0.593301	0.55298	0.963113
TS71	51.32	Zm00001d027772	0	NA	NA	NA	NA	NA
TS71	51.32	Zm00001d027773	192.028	-0.203699	0.240838	-0.845793	0.397668	0.900965
TS71	51.32	Zm00001d027775	766.148	-0.350096	0.147267	-2.37729	0.0174405	0.401132
TS71	51.32	Zm00001d027784	2.96015	-0.610725	0.760396	-0.803167	0.421878	0.900965
TS71	51.32	Zm00001d027787	0	NA	NA	NA	NA	NA
TS71	51.32	Zm00001d027788	1417.44	0.189762	0.201718	0.940729	0.346844	0.900965
TS71	51.32	Zm00001d027789	141.268	-0.0553517	0.167651	-0.330159	0.74128	0.973698
TS71	51.32	Zm00001d027790	89.4864	0.289932	0.191675	1.51263	0.130375	0.900965
TS71	51.32	Zm00001d027791	129.383	-0.204681	0.172731	-1.18497	0.23603	0.900965
TS71	51.32	Zm00001d027792	0	NA	NA	NA	NA	NA
TS71	51.32	Zm00001d027794	538.489	-0.208732	0.263908	-0.790926	0.428987	0.900965
TS71	51.32	Zm00001d027795	0	NA	NA	NA	NA	NA
TS71	51.32	Zm00001d027797	0	NA	NA	NA	NA	NA
TS71	51.32	Zm00001d027798	0	NA	NA	NA	NA	NA
TS71	51.32	Zm00001d027799	214.826	-0.0278156	0.180316	-0.154261	0.877404	0.973698
TS71	51.32	Zm00001d027800	90.6197	0.432043	0.202499	2.13356	0.0328787	0.453726
TS71	51.32	Zm00001d027801	46.0422	0.586752	0.235766	2.48871	0.0128208	0.401132
TS71	51.32	Zm00001d027802	404.413	-0.233524	0.107082	-2.18079	0.0291991	0.453726
TS71	51.32	Zm00001d027803	100.122	-0.13704	0.155576	-0.880857	0.378395	0.900965
TS71	51.32	Zm00001d027804	4.36505	0.518403	0.650831	0.796525	0.425727	0.900965
TS71	51.32	Zm00001d027805	269.206	-0.128468	0.133364	-0.963286	0.335404	0.900965
TS71	51.32	Zm00001d027807	1248.1	0.043393	0.0985164	0.440464	0.659601	0.973698
TS71	51.32	Zm00001d027808	0	NA	NA	NA	NA	NA
TS71	51.32	Zm00001d027809	44.2379	-0.583081	0.336581	-1.73236	0.0832087	0.8202
TS71	51.32	Zm00001d027810	4.80009	-0.862907	0.889068	-0.970574	0.33176	0.900965
TS71	51.32	Zm00001d027811	529.937	-0.0211538	0.0833864	-0.253684	0.79974	0.973698
TS71	51.32	Zm00001d027812	1.73344	-0.496052	0.874357	-0.567334	0.570488	0.963113
TS71	51.32	Zm00001d027813	416.406	-0.156622	0.116081	-1.34924	0.177259	0.900965
TS71	51.32	Zm00001d027815	15.2915	-0.0623881	0.319098	-0.195514	0.844991	0.973698
TS71	51.32	Zm00001d027816	17.1439	-0.202387	0.375464	-0.53903	0.589866	0.963113
TS71	51.32	Zm00001d027819	0	NA	NA	NA	NA	NA
TS71	51.32	Zm00001d027820	0	NA	NA	NA	NA	NA
TS71	51.32	Zm00001d027821	0	NA	NA	NA	NA	NA
TS71	51.32	Zm00001d027823	6.96426	0.036062	0.418693	0.0861298	0.931363	0.973698
TS71	51.32	Zm00001d027824	12.355	-0.756107	0.594382	-1.27209	0.203341	0.900965
TS71	51.32	Zm00001d027826	1458.71	0.136232	0.103658	1.31425	0.188762	0.900965
TS71	51.32	Zm00001d027827	68.7996	-0.198882	0.208774	-0.952617	0.340784	0.900965
TS71	51.32	Zm00001d027831	0.0325193	0	5.92376	0	1	1
TS71	51.32	Zm00001d027832	0	NA	NA	NA	NA	NA
TS71	51.32	Zm00001d027833	16.3582	0.267242	0.435552	0.613572	0.539498	0.963113
TS71	51.32	Zm00001d027834	294.747	0.0500997	0.137522	0.364302	0.715632	0.973698
TS71	51.32	Zm00001d027835	172.882	0.383867	0.202642	1.89431	0.0581839	0.669115
TS71	51.32	Zm00001d027837	1.27898	0.574316	1.11661	0.514339	0.607015	0.963113
TS71	51.32	Zm00001d027838	0	NA	NA	NA	NA	NA
TS71	51.32	Zm00001d027839	53.4139	-0.280926	0.260765	-1.07732	0.281339	0.900965
TS71	51.32	Zm00001d027840	2138.46	0.358231	0.107042	3.34665	0.000817948	0.0564384
TS71	51.32	Zm00001d027841	18553.2	0.237404	0.199763	1.18843	0.234664	0.900965
TS71	51.32	Zm00001d027842	296.239	-0.0715583	0.199453	-0.358772	0.719766	0.973698
TS71	51.32	Zm00001d027843	3.48988	0.864917	0.669848	1.29121	0.19663	0.900965
TS71	51.32	Zm00001d027844	89.2698	-0.288975	0.27811	-1.03907	0.298774	0.900965
TS71	51.32	Zm00001d027845	87.7398	0.0147771	0.16332	0.0904791	0.927906	0.973698
TS71	51.32	Zm00001d027846	2534.48	0.200479	0.254525	0.787659	0.430896	0.900965
TS71	51.32	Zm00001d027847	193.208	-0.216879	0.176273	-1.23036	0.218564	0.900965
TS71	51.32	Zm00001d027848	346.311	0.01555	0.0838502	0.185449	0.852877	0.973698
TS71	51.32	Zm00001d027849	13.6883	0.0335903	0.327448	0.102582	0.918295	0.973698
TS71	51.32	Zm00001d027850	757.377	-0.000917029	0.135268	-0.00677936	0.994591	1
TS71	51.32	Zm00001d027851	2103.89	-0.10923	0.383488	-0.284834	0.775771	0.973698
TS71	51.32	Zm00001d027852	68.0781	0.384929	0.265771	1.44835	0.14752	0.900965
TS71	51.32	Zm00001d027853	0.550281	0.922857	1.53203	0.602374	0.546925	0.963113
TS71	51.32	Zm00001d027854	11893.3	0.0286295	0.110636	0.258771	0.795812	0.973698
TS71	51.32	Zm00001d027855	0	NA	NA	NA	NA	NA
TS71	51.32	Zm00001d027856	608.989	0.0294937	0.296116	0.0996019	0.92066	0.973698
TS71	51.32	Zm00001d027858	2.16409	-0.368609	0.652717	-0.56473	0.572257	0.963113
TS71	51.32	Zm00001d027859	12.7205	-0.0465123	0.437812	-0.106238	0.915394	0.973698
TS71	51.32	Zm00001d027860	29.2483	0.277826	0.427556	0.649799	0.515822	0.963113
TS71	51.32	Zm00001d027861	638.284	-0.0196508	0.213421	-0.0920751	0.926638	0.973698
TS71	51.32	Zm00001d027862	0.186462	-0.342569	3.9654	-0.0863897	0.931157	0.973698
TS71	51.32	Zm00001d027863	60.617	0.0721363	0.320427	0.225126	0.821882	0.973698
TS71	51.32	Zm00001d027864	0.0931875	-0.360321	5.92354	-0.0608286	0.951496	0.979899
TS71	51.32	Zm00001d027866	0	NA	NA	NA	NA	NA
TS71	51.32	Zm00001d027867	50.4972	0.203905	0.215946	0.944237	0.345048	0.900965
TS71	51.32	Zm00001d027868	51.2956	0.0562359	0.172619	0.32578	0.744591	0.973698
TS71	51.32	Zm00001d027869	348.259	-0.0693582	0.109626	-0.63268	0.526943	0.963113
TS72	51.33	Zm00001d027760	16.8854	-0.217664	0.302675	-0.719135	0.472058	0.7618
TS72	51.33	Zm00001d027761	74.8368	0.122502	0.129555	0.945563	0.344372	0.742551
TS72	51.33	Zm00001d027762	110.71	0.0470056	0.154709	0.303833	0.761255	0.955029
TS72	51.33	Zm00001d027763	76.3958	-0.353014	0.268022	-1.31711	0.187802	0.682019
TS72	51.33	Zm00001d027764	105.594	-0.042126	0.150333	-0.280219	0.77931	0.960221
TS72	51.33	Zm00001d027766	30.3716	-0.430931	0.387338	-1.11255	0.265904	0.705667
TS72	51.33	Zm00001d027767	53.9725	0.215547	0.187939	1.14689	0.251425	0.705667
TS72	51.33	Zm00001d027768	1696.78	0.0284533	0.238186	0.119458	0.904912	0.987711
TS72	51.33	Zm00001d027769	1015.09	0.0457996	0.107268	0.426964	0.669406	0.913659
TS72	51.33	Zm00001d027771	22.5474	0.021338	0.258179	0.0826479	0.934132	0.987711
TS72	51.33	Zm00001d027772	0	NA	NA	NA	NA	NA
TS72	51.33	Zm00001d027773	192.028	0.102946	0.227097	0.453315	0.650322	0.913659
TS72	51.33	Zm00001d027775	766.148	-0.375417	0.139859	-2.68425	0.0072693	0.217939
TS72	51.33	Zm00001d027784	2.96015	-0.732291	0.698453	-1.04845	0.294433	0.725566
TS72	51.33	Zm00001d027787	0	NA	NA	NA	NA	NA
TS72	51.33	Zm00001d027788	1417.44	0.163894	0.191637	0.855234	0.392422	0.7618
TS72	51.33	Zm00001d027789	141.268	-0.193216	0.158658	-1.21782	0.223293	0.705667
TS72	51.33	Zm00001d027790	89.4864	0.308877	0.177848	1.73675	0.0824315	0.473981
TS72	51.33	Zm00001d027791	129.383	-0.187408	0.162888	-1.15053	0.249925	0.705667
TS72	51.33	Zm00001d027792	0	NA	NA	NA	NA	NA
TS72	51.33	Zm00001d027794	538.489	-0.335572	0.250997	-1.33696	0.181237	0.682019
TS72	51.33	Zm00001d027795	0	NA	NA	NA	NA	NA
TS72	51.33	Zm00001d027797	0	NA	NA	NA	NA	NA
TS72	51.33	Zm00001d027798	0	NA	NA	NA	NA	NA
TS72	51.33	Zm00001d027799	214.826	-0.0374777	0.17071	-0.21954	0.826229	0.985866
TS72	51.33	Zm00001d027800	90.6197	0.274135	0.189121	1.44952	0.147193	0.656978
TS72	51.33	Zm00001d027801	46.0422	0.359043	0.218439	1.64368	0.100243	0.53206
TS72	51.33	Zm00001d027802	404.413	-0.0953608	0.0998349	-0.955184	0.339484	0.742551
TS72	51.33	Zm00001d027803	100.122	-0.140877	0.142504	-0.988589	0.322864	0.742551
TS72	51.33	Zm00001d027804	4.36505	0.457233	0.564546	0.809913	0.41799	0.7618
TS72	51.33	Zm00001d027805	269.206	-0.326095	0.125692	-2.5944	0.00947562	0.217939
TS72	51.33	Zm00001d027807	1248.1	0.0378259	0.0930401	0.406555	0.684335	0.913659
TS72	51.33	Zm00001d027808	0	NA	NA	NA	NA	NA
TS72	51.33	Zm00001d027809	44.2379	-0.222534	0.311222	-0.715032	0.474589	0.7618
TS72	51.33	Zm00001d027810	4.80009	-0.0870612	0.615495	-0.141449	0.887515	0.987711
TS72	51.33	Zm00001d027811	529.937	0.0595282	0.077712	0.76601	0.443671	0.7618
TS72	51.33	Zm00001d027812	1.73344	-0.535671	0.844879	-0.634021	0.526067	0.824969
TS72	51.33	Zm00001d027813	416.406	-0.304175	0.109938	-2.76679	0.00566107	0.217939
TS72	51.33	Zm00001d027815	15.2915	-0.117592	0.296057	-0.397192	0.691226	0.913659
TS72	51.33	Zm00001d027816	17.1439	-0.383378	0.340672	-1.12536	0.260437	0.705667
TS72	51.33	Zm00001d027819	0	NA	NA	NA	NA	NA
TS72	51.33	Zm00001d027820	0	NA	NA	NA	NA	NA
TS72	51.33	Zm00001d027821	0	NA	NA	NA	NA	NA
TS72	51.33	Zm00001d027823	6.96426	-0.156502	0.386955	-0.404444	0.685886	0.913659
TS72	51.33	Zm00001d027824	12.355	-1.24194	0.562646	-2.20731	0.0272921	0.313859
TS72	51.33	Zm00001d027826	1458.71	0.14324	0.0983628	1.45624	0.145325	0.656978
TS72	51.33	Zm00001d027827	68.7996	-0.171449	0.195325	-0.87776	0.380074	0.7618
TS72	51.33	Zm00001d027831	0.0325193	0	5.63679	0	1	1
TS72	51.33	Zm00001d027832	0	NA	NA	NA	NA	NA
TS72	51.33	Zm00001d027833	16.3582	0.651144	0.372604	1.74755	0.080542	0.473981
TS72	51.33	Zm00001d027834	294.747	0.102889	0.128748	0.79915	0.424204	0.7618
TS72	51.33	Zm00001d027835	172.882	0.38339	0.189505	2.02311	0.0430613	0.35565
TS72	51.33	Zm00001d027837	1.27898	1.85432	0.924475	2.00581	0.0448767	0.35565
TS72	51.33	Zm00001d027838	0	NA	NA	NA	NA	NA
TS72	51.33	Zm00001d027839	53.4139	-0.260767	0.243996	-1.06874	0.285189	0.725566
TS72	51.33	Zm00001d027840	2138.46	0.232056	0.101567	2.28475	0.0223274	0.313859
TS72	51.33	Zm00001d027841	18553.2	0.0727741	0.190062	0.382897	0.701796	0.913659
TS72	51.33	Zm00001d027842	296.239	-0.037415	0.188893	-0.198075	0.842987	0.985866
TS72	51.33	Zm00001d027843	3.48988	0.820203	0.573045	1.43131	0.152343	0.656978
TS72	51.33	Zm00001d027844	89.2698	-0.327243	0.264902	-1.23533	0.216706	0.705667
TS72	51.33	Zm00001d027845	87.7398	-0.00768744	0.149834	-0.0513065	0.959081	0.987711
TS72	51.33	Zm00001d027846	2534.48	-0.0773795	0.24219	-0.319499	0.749348	0.955029
TS72	51.33	Zm00001d027847	193.208	-0.192935	0.166748	-1.15704	0.247255	0.705667
TS72	51.33	Zm00001d027848	346.311	0.0552977	0.0773632	0.71478	0.474745	0.7618
TS72	51.33	Zm00001d027849	13.6883	0.0581503	0.28613	0.203231	0.838955	0.985866
TS72	51.33	Zm00001d027850	757.377	0.0692642	0.128465	0.539168	0.589771	0.865834
TS72	51.33	Zm00001d027851	2103.89	-0.0231197	0.364686	-0.0633962	0.949451	0.987711
TS72	51.33	Zm00001d027852	68.0781	0.231419	0.25208	0.918039	0.358598	0.749797
TS72	51.33	Zm00001d027853	0.550281	1.75163	1.2904	1.35743	0.174643	0.682019
TS72	51.33	Zm00001d027854	11893.3	-0.0835964	0.10523	-0.794419	0.426952	0.7618
TS72	51.33	Zm00001d027855	0	NA	NA	NA	NA	NA
TS72	51.33	Zm00001d027856	608.989	0.161772	0.280902	0.575901	0.564682	0.847023
TS72	51.33	Zm00001d027858	2.16409	-0.405578	0.659673	-0.614816	0.538676	0.82597
TS72	51.33	Zm00001d027859	12.7205	0.0615301	0.392598	0.156725	0.875461	0.987711
TS72	51.33	Zm00001d027860	29.2483	-0.391105	0.404915	-0.965893	0.334098	0.742551
TS72	51.33	Zm00001d027861	638.284	-0.00546037	0.202485	-0.0269668	0.978486	0.992876
TS72	51.33	Zm00001d027862	0.186462	0.611711	3.7557	0.162875	0.870617	0.987711
TS72	51.33	Zm00001d027863	60.617	-0.701601	0.308606	-2.27345	0.0229988	0.313859
TS72	51.33	Zm00001d027864	0.0931875	-0.441632	5.63679	-0.078348	0.937551	0.987711
TS72	51.33	Zm00001d027866	0	NA	NA	NA	NA	NA
TS72	51.33	Zm00001d027867	50.4972	0.390826	0.196214	1.99184	0.0463891	0.35565
TS72	51.33	Zm00001d027868	51.2956	0.296097	0.152568	1.94075	0.0522888	0.360793
TS72	51.33	Zm00001d027869	348.259	0.074912	0.10206	0.733997	0.462951	0.7618
TS84	51.68	Zm00001d027760	16.8854	-0.0495643	0.299894	-0.165272	0.86873	1
TS84	51.68	Zm00001d027761	74.8368	0.0690628	0.13095	0.5274	0.597916	1
TS84	51.68	Zm00001d027762	110.71	0.0482629	0.153702	0.314002	0.75352	1
TS84	51.68	Zm00001d027763	76.3958	-0.442751	0.266938	-1.65863	0.0971904	0.95802
TS84	51.68	Zm00001d027764	105.594	0.0692244	0.148412	0.466434	0.640905	1
TS84	51.68	Zm00001d027766	30.3716	-0.352083	0.3833	-0.918558	0.358327	0.988983
TS84	51.68	Zm00001d027767	53.9725	0.186046	0.187661	0.991393	0.321494	0.988983
TS84	51.68	Zm00001d027768	1696.78	-0.041419	0.235842	-0.175622	0.860591	1
TS84	51.68	Zm00001d027769	1015.09	0.0493825	0.106365	0.464273	0.642452	1
TS84	51.68	Zm00001d027771	22.5474	-0.274051	0.270164	-1.01439	0.310397	0.988983
TS84	51.68	Zm00001d027772	0	NA	NA	NA	NA	NA
TS84	51.68	Zm00001d027773	192.028	-0.156014	0.226537	-0.68869	0.491019	1
TS84	51.68	Zm00001d027775	766.148	-0.292777	0.138581	-2.11267	0.0346287	0.79646
TS84	51.68	Zm00001d027784	2.96015	-0.0247972	0.637188	-0.0389166	0.968957	1
TS84	51.68	Zm00001d027787	0	NA	NA	NA	NA	NA
TS84	51.68	Zm00001d027788	1417.44	-0.253015	0.190046	-1.33133	0.18308	0.988983
TS84	51.68	Zm00001d027789	141.268	-0.155131	0.157597	-0.98435	0.324944	0.988983
TS84	51.68	Zm00001d027790	89.4864	0.213357	0.177412	1.2026	0.229129	0.988983
TS84	51.68	Zm00001d027791	129.383	-0.170242	0.162028	-1.0507	0.293398	0.988983
TS84	51.68	Zm00001d027792	0	NA	NA	NA	NA	NA
TS84	51.68	Zm00001d027794	538.489	-0.251642	0.248566	-1.01238	0.311358	0.988983
TS84	51.68	Zm00001d027795	0	NA	NA	NA	NA	NA
TS84	51.68	Zm00001d027797	0	NA	NA	NA	NA	NA
TS84	51.68	Zm00001d027798	0	NA	NA	NA	NA	NA
TS84	51.68	Zm00001d027799	214.826	0.0766525	0.169231	0.452946	0.650587	1
TS84	51.68	Zm00001d027800	90.6197	0.256996	0.187898	1.36774	0.171393	0.988983
TS84	51.68	Zm00001d027801	46.0422	0.503659	0.214681	2.34607	0.0189723	0.654545
TS84	51.68	Zm00001d027802	404.413	0.0314128	0.0987394	0.318138	0.75038	1
TS84	51.68	Zm00001d027803	100.122	-0.441732	0.145962	-3.02635	0.00247522	0.17079
TS84	51.68	Zm00001d027804	4.36505	0.542615	0.549042	0.988295	0.323008	0.988983
TS84	51.68	Zm00001d027805	269.206	-0.0464583	0.123463	-0.376295	0.706698	1
TS84	51.68	Zm00001d027807	1248.1	0.101426	0.0921364	1.10083	0.270972	0.988983
TS84	51.68	Zm00001d027808	0	NA	NA	NA	NA	NA
TS84	51.68	Zm00001d027809	44.2379	-0.150035	0.309106	-0.485383	0.627405	1
TS84	51.68	Zm00001d027810	4.80009	-0.0119979	0.553249	-0.0216863	0.982698	1
TS84	51.68	Zm00001d027811	529.937	-0.0203421	0.0778008	-0.261464	0.793735	1
TS84	51.68	Zm00001d027812	1.73344	-0.0057574	0.799284	-0.0072032	0.994253	1
TS84	51.68	Zm00001d027813	416.406	-0.0229039	0.10827	-0.211544	0.832462	1
TS84	51.68	Zm00001d027815	15.2915	0.0957806	0.289891	0.330402	0.741096	1
TS84	51.68	Zm00001d027816	17.1439	0.00792357	0.320576	0.0247167	0.980281	1
TS84	51.68	Zm00001d027819	0	NA	NA	NA	NA	NA
TS84	51.68	Zm00001d027820	0	NA	NA	NA	NA	NA
TS84	51.68	Zm00001d027821	0	NA	NA	NA	NA	NA
TS84	51.68	Zm00001d027823	6.96426	-0.0754996	0.387779	-0.194697	0.84563	1
TS84	51.68	Zm00001d027824	12.355	-0.98265	0.54147	-1.81478	0.0695574	0.95802
TS84	51.68	Zm00001d027826	1458.71	0.0552796	0.097591	0.566441	0.571094	1
TS84	51.68	Zm00001d027827	68.7996	-0.0532084	0.193425	-0.275085	0.783251	1
TS84	51.68	Zm00001d027831	0.0325193	0	5.57982	0	1	1
TS84	51.68	Zm00001d027832	0	NA	NA	NA	NA	NA
TS84	51.68	Zm00001d027833	16.3582	-0.250161	0.401242	-0.623466	0.532978	1
TS84	51.68	Zm00001d027834	294.747	0.0184729	0.128137	0.144165	0.88537	1
TS84	51.68	Zm00001d027835	172.882	0.158804	0.189045	0.840035	0.400889	1
TS84	51.68	Zm00001d027837	1.27898	1.05415	0.970328	1.08639	0.277307	0.988983
TS84	51.68	Zm00001d027838	0	NA	NA	NA	NA	NA
TS84	51.68	Zm00001d027839	53.4139	-0.234408	0.243836	-0.961334	0.336384	0.988983
TS84	51.68	Zm00001d027840	2138.46	0.152043	0.100666	1.51038	0.130947	0.988983
TS84	51.68	Zm00001d027841	18553.2	0.039963	0.188145	0.212405	0.831791	1
TS84	51.68	Zm00001d027842	296.239	-0.0259902	0.187282	-0.138775	0.889628	1
TS84	51.68	Zm00001d027843	3.48988	0.94	0.563281	1.66879	0.0951582	0.95802
TS84	51.68	Zm00001d027844	89.2698	-0.138118	0.262726	-0.52571	0.59909	1
TS84	51.68	Zm00001d027845	87.7398	0.0863242	0.148919	0.579671	0.562136	1
TS84	51.68	Zm00001d027846	2534.48	-0.0830791	0.239776	-0.346486	0.728977	1
TS84	51.68	Zm00001d027847	193.208	-0.0160823	0.164776	-0.0976009	0.922249	1
TS84	51.68	Zm00001d027848	346.311	0.0123428	0.0776395	0.158976	0.873688	1
TS84	51.68	Zm00001d027849	13.6883	-0.142802	0.294776	-0.484443	0.628072	1
TS84	51.68	Zm00001d027850	757.377	0.0686787	0.127375	0.539183	0.589761	1
TS84	51.68	Zm00001d027851	2103.89	-0.0473799	0.361029	-0.131236	0.895589	1
TS84	51.68	Zm00001d027852	68.0781	0.109409	0.251393	0.435212	0.663409	1
TS84	51.68	Zm00001d027853	0.550281	2.10394	1.24353	1.6919	0.090665	0.95802
TS84	51.68	Zm00001d027854	11893.3	0.0352047	0.104163	0.337978	0.73538	1
TS84	51.68	Zm00001d027855	0	NA	NA	NA	NA	NA
TS84	51.68	Zm00001d027856	608.989	0.188818	0.278119	0.678911	0.497194	1
TS84	51.68	Zm00001d027858	2.16409	-0.808287	0.748339	-1.08011	0.280094	0.988983
TS84	51.68	Zm00001d027859	12.7205	-0.467628	0.406355	-1.15079	0.24982	0.988983
TS84	51.68	Zm00001d027860	29.2483	-0.114751	0.396643	-0.289306	0.772347	1
TS84	51.68	Zm00001d027861	638.284	0.262485	0.20023	1.31092	0.189885	0.988983
TS84	51.68	Zm00001d027862	0.186462	0.0722826	3.73478	0.0193539	0.984559	1
TS84	51.68	Zm00001d027863	60.617	-0.0462758	0.299365	-0.15458	0.877153	1
TS84	51.68	Zm00001d027864	0.0931875	-0.291816	5.57981	-0.0522985	0.958291	1
TS84	51.68	Zm00001d027866	0	NA	NA	NA	NA	NA
TS84	51.68	Zm00001d027867	50.4972	0.120011	0.199547	0.601415	0.547564	1
TS84	51.68	Zm00001d027868	51.2956	0.144599	0.155232	0.931504	0.351593	0.988983
TS84	51.68	Zm00001d027869	348.259	-0.0149106	0.10197	-0.146226	0.883743	1
TS84	51.69	Zm00001d027760	16.8854	-0.467457	0.314944	-1.48425	0.137742	0.871395
TS84	51.69	Zm00001d027761	74.8368	0.129919	0.129948	0.999774	0.31742	0.871395
TS76	51.69	Zm00001d027762	110.71	-0.078262	0.155352	-0.503773	0.614421	0.871395
TS76	51.69	Zm00001d027763	76.3958	-0.344888	0.266841	-1.29249	0.196188	0.871395
TS76	51.69	Zm00001d027764	105.594	0.138645	0.147815	0.937961	0.348264	0.871395
TS76	51.69	Zm00001d027766	30.3716	-0.648715	0.385531	-1.68265	0.0924423	0.871395
TS76	51.69	Zm00001d027767	53.9725	0.110739	0.189319	0.584931	0.558594	0.871395
TS76	51.69	Zm00001d027768	1696.78	0.121305	0.237238	0.511322	0.609125	0.871395
TS76	51.69	Zm00001d027769	1015.09	-0.0676346	0.107169	-0.631103	0.527973	0.871395
TS76	51.69	Zm00001d027771	22.5474	0.130443	0.257697	0.506186	0.612726	0.871395
TS76	51.69	Zm00001d027772	0	NA	NA	NA	NA	NA
TS76	51.69	Zm00001d027773	192.028	-0.0108493	0.22698	-0.0477983	0.961877	0.978624
TS76	51.69	Zm00001d027775	766.148	-0.187947	0.139151	-1.35066	0.176804	0.871395
TS76	51.69	Zm00001d027784	2.96015	0.864638	0.570362	1.51595	0.129533	0.871395
TS76	51.69	Zm00001d027787	0	NA	NA	NA	NA	NA
TS76	51.69	Zm00001d027788	1417.44	0.0292999	0.190945	0.153446	0.878046	0.978624
TS76	51.69	Zm00001d027789	141.268	-0.137238	0.158089	-0.868106	0.385337	0.871395
TS76	51.69	Zm00001d027790	89.4864	0.105052	0.17912	0.586492	0.557545	0.871395
TS76	51.69	Zm00001d027791	129.383	-0.239872	0.163423	-1.4678	0.142159	0.871395
TS76	51.69	Zm00001d027792	0	NA	NA	NA	NA	NA
TS76	51.69	Zm00001d027794	538.489	-0.0305914	0.249721	-0.122502	0.902501	0.978624
TS76	51.69	Zm00001d027795	0	NA	NA	NA	NA	NA
TS76	51.69	Zm00001d027797	0	NA	NA	NA	NA	NA
TS76	51.69	Zm00001d027798	0	NA	NA	NA	NA	NA
TS76	51.69	Zm00001d027799	214.826	-0.189959	0.171301	-1.10892	0.267465	0.871395
TS76	51.69	Zm00001d027800	90.6197	0.177818	0.189118	0.940251	0.347089	0.871395
TS76	51.69	Zm00001d027801	46.0422	0.00598909	0.223522	0.0267942	0.978624	0.978624
TS76	51.69	Zm00001d027802	404.413	0.0493434	0.0990205	0.498315	0.618262	0.871395
TS76	51.69	Zm00001d027803	100.122	-0.368076	0.144964	-2.53908	0.0111144	0.766892
TS76	51.69	Zm00001d027804	4.36505	0.605873	0.547394	1.10683	0.268366	0.871395
TS76	51.69	Zm00001d027805	269.206	-0.102817	0.124053	-0.828816	0.407209	0.871395
TS76	51.69	Zm00001d027807	1248.1	-0.0639826	0.0928	-0.689467	0.490529	0.871395
TS76	51.69	Zm00001d027808	0	NA	NA	NA	NA	NA
TS76	51.69	Zm00001d027809	44.2379	0.486068	0.303043	1.60395	0.108724	0.871395
TS76	51.69	Zm00001d027810	4.80009	-0.207164	0.583416	-0.355088	0.722524	0.923225
TS76	51.69	Zm00001d027811	529.937	0.141223	0.077324	1.82638	0.0677933	0.871395
TS76	51.69	Zm00001d027812	1.73344	-0.84026	0.911577	-0.921766	0.356651	0.871395
TS76	51.69	Zm00001d027813	416.406	-0.156486	0.109182	-1.43326	0.151783	0.871395
TS76	51.69	Zm00001d027815	15.2915	0.0200062	0.292856	0.0683142	0.945536	0.978624
TS76	51.69	Zm00001d027816	17.1439	-0.177391	0.327967	-0.540881	0.58859	0.871395
TS76	51.69	Zm00001d027819	0	NA	NA	NA	NA	NA
TS76	51.69	Zm00001d027820	0	NA	NA	NA	NA	NA
TS76	51.69	Zm00001d027821	0	NA	NA	NA	NA	NA
TS76	51.69	Zm00001d027823	6.96426	-0.271727	0.402216	-0.675574	0.499311	0.871395
TS76	51.69	Zm00001d027824	12.355	-0.308687	0.516223	-0.597973	0.549858	0.871395
TS76	51.69	Zm00001d027826	1458.71	0.0192167	0.0982031	0.195683	0.844858	0.978624
TS76	51.69	Zm00001d027827	68.7996	-0.02056	0.193574	-0.106212	0.915414	0.978624
TS76	51.69	Zm00001d027831	0.0325193	0.771057	5.61448	0.137334	0.890767	0.978624
TS76	51.69	Zm00001d027832	0	NA	NA	NA	NA	NA
TS76	51.69	Zm00001d027833	16.3582	0.0307663	0.390027	0.0788825	0.937126	0.978624
TS76	51.69	Zm00001d027834	294.747	-0.0687664	0.129016	-0.533005	0.59403	0.871395
TS76	51.69	Zm00001d027835	172.882	0.0370802	0.190168	0.194987	0.845403	0.978624
TS76	51.69	Zm00001d027837	1.27898	0.464591	1.03893	0.447184	0.654742	0.871395
TS76	51.69	Zm00001d027838	0	NA	NA	NA	NA	NA
TS76	51.69	Zm00001d027839	53.4139	-0.454773	0.24739	-1.83829	0.0660203	0.871395
TS76	51.69	Zm00001d027840	2138.46	0.0827828	0.101263	0.8175	0.413643	0.871395
TS76	51.69	Zm00001d027841	18553.2	0.125742	0.189312	0.664204	0.50656	0.871395
TS76	51.69	Zm00001d027842	296.239	-0.231627	0.188998	-1.22555	0.220368	0.871395
TS76	51.69	Zm00001d027843	3.48988	0.834524	0.574092	1.45364	0.146046	0.871395
TS76	51.69	Zm00001d027844	89.2698	-0.182418	0.264092	-0.690738	0.48973	0.871395
TS76	51.69	Zm00001d027845	87.7398	0.241402	0.146901	1.6433	0.10032	0.871395
TS76	51.69	Zm00001d027846	2534.48	0.110025	0.241203	0.45615	0.648282	0.871395
TS76	51.69	Zm00001d027847	193.208	-0.0881617	0.16602	-0.531031	0.595398	0.871395
TS76	51.69	Zm00001d027848	346.311	0.0496394	0.0774734	0.640729	0.521699	0.871395
TS76	51.69	Zm00001d027849	13.6883	0.13297	0.283096	0.469699	0.63857	0.871395
TS76	51.69	Zm00001d027850	757.377	0.0957471	0.128095	0.747466	0.454782	0.871395
TS76	51.69	Zm00001d027851	2103.89	0.395527	0.363128	1.08922	0.276056	0.871395
TS76	51.69	Zm00001d027852	68.0781	0.301753	0.250851	1.20292	0.229008	0.871395
TS76	51.69	Zm00001d027853	0.550281	0.177316	1.47842	0.119936	0.904534	0.978624
TS76	51.69	Zm00001d027854	11893.3	0.0563189	0.104798	0.537405	0.590988	0.871395
TS76	51.69	Zm00001d027855	0	NA	NA	NA	NA	NA
TS76	51.69	Zm00001d027856	608.989	0.346639	0.279496	1.24023	0.214891	0.871395
TS76	51.69	Zm00001d027858	2.16409	-0.492464	0.719309	-0.684636	0.493574	0.871395
TS76	51.69	Zm00001d027859	12.7205	0.164639	0.385513	0.427064	0.669333	0.871395
TS76	51.69	Zm00001d027860	29.2483	0.481946	0.386454	1.2471	0.212362	0.871395
TS76	51.69	Zm00001d027861	638.284	0.0882999	0.201562	0.438079	0.661329	0.871395
TS76	51.69	Zm00001d027862	0.186462	0.124695	3.75794	0.0331818	0.97353	0.978624
TS76	51.69	Zm00001d027863	60.617	-0.162424	0.301341	-0.539004	0.589884	0.871395
TS76	51.69	Zm00001d027864	0.0931875	0.444084	5.61447	0.0790963	0.936956	0.978624
TS76	51.69	Zm00001d027866	0	NA	NA	NA	NA	NA
TS76	51.69	Zm00001d027867	50.4972	0.17762	0.198945	0.892809	0.371959	0.871395
TS76	51.69	Zm00001d027868	51.2956	-0.0290893	0.159275	-0.182636	0.855084	0.978624
TS76	51.69	Zm00001d027869	348.259	0.0210944	0.10212	0.206565	0.83635	0.978624
TS87	53.57	Zm00001d027760	16.8854	-0.467457	0.314944	-1.48425	0.137742	0.871395
TS87	53.57	Zm00001d027761	74.8368	0.129919	0.129948	0.999774	0.31742	0.871395
TS87	53.57	Zm00001d027762	110.71	-0.078262	0.155352	-0.503773	0.614421	0.871395
TS87	53.57	Zm00001d027763	76.3958	-0.344888	0.266841	-1.29249	0.196188	0.871395
TS87	53.57	Zm00001d027764	105.594	0.138645	0.147815	0.937961	0.348264	0.871395
TS87	53.57	Zm00001d027766	30.3716	-0.648715	0.385531	-1.68265	0.0924423	0.871395
TS87	53.57	Zm00001d027767	53.9725	0.110739	0.189319	0.584931	0.558594	0.871395
TS87	53.57	Zm00001d027768	1696.78	0.121305	0.237238	0.511322	0.609125	0.871395
TS87	53.57	Zm00001d027769	1015.09	-0.0676346	0.107169	-0.631103	0.527973	0.871395
TS87	53.57	Zm00001d027771	22.5474	0.130443	0.257697	0.506186	0.612726	0.871395
TS87	53.57	Zm00001d027772	0	NA	NA	NA	NA	NA
TS87	53.57	Zm00001d027773	192.028	-0.0108493	0.22698	-0.0477983	0.961877	0.978624
TS87	53.57	Zm00001d027775	766.148	-0.187947	0.139151	-1.35066	0.176804	0.871395
TS87	53.57	Zm00001d027784	2.96015	0.864638	0.570362	1.51595	0.129533	0.871395
TS87	53.57	Zm00001d027787	0	NA	NA	NA	NA	NA
TS87	53.57	Zm00001d027788	1417.44	0.0292999	0.190945	0.153446	0.878046	0.978624
TS87	53.57	Zm00001d027789	141.268	-0.137238	0.158089	-0.868106	0.385337	0.871395
TS87	53.57	Zm00001d027790	89.4864	0.105052	0.17912	0.586492	0.557545	0.871395
TS87	53.57	Zm00001d027791	129.383	-0.239872	0.163423	-1.4678	0.142159	0.871395
TS87	53.57	Zm00001d027792	0	NA	NA	NA	NA	NA
TS87	53.57	Zm00001d027794	538.489	-0.0305914	0.249721	-0.122502	0.902501	0.978624
TS87	53.57	Zm00001d027795	0	NA	NA	NA	NA	NA
TS87	53.57	Zm00001d027797	0	NA	NA	NA	NA	NA
TS87	53.57	Zm00001d027798	0	NA	NA	NA	NA	NA
TS87	53.57	Zm00001d027799	214.826	-0.189959	0.171301	-1.10892	0.267465	0.871395
TS87	53.57	Zm00001d027800	90.6197	0.177818	0.189118	0.940251	0.347089	0.871395
TS87	53.57	Zm00001d027801	46.0422	0.00598909	0.223522	0.0267942	0.978624	0.978624
TS87	53.57	Zm00001d027802	404.413	0.0493434	0.0990205	0.498315	0.618262	0.871395
TS87	53.57	Zm00001d027803	100.122	-0.368076	0.144964	-2.53908	0.0111144	0.766892
TS87	53.57	Zm00001d027804	4.36505	0.605873	0.547394	1.10683	0.268366	0.871395
TS87	53.57	Zm00001d027805	269.206	-0.102817	0.124053	-0.828816	0.407209	0.871395
TS87	53.57	Zm00001d027807	1248.1	-0.0639826	0.0928	-0.689467	0.490529	0.871395
TS87	53.57	Zm00001d027808	0	NA	NA	NA	NA	NA
TS87	53.57	Zm00001d027809	44.2379	0.486068	0.303043	1.60395	0.108724	0.871395
TS87	53.57	Zm00001d027810	4.80009	-0.207164	0.583416	-0.355088	0.722524	0.923225
TS87	53.57	Zm00001d027811	529.937	0.141223	0.077324	1.82638	0.0677933	0.871395
TS87	53.57	Zm00001d027812	1.73344	-0.84026	0.911577	-0.921766	0.356651	0.871395
TS87	53.57	Zm00001d027813	416.406	-0.156486	0.109182	-1.43326	0.151783	0.871395
TS87	53.57	Zm00001d027815	15.2915	0.0200062	0.292856	0.0683142	0.945536	0.978624
TS87	53.57	Zm00001d027816	17.1439	-0.177391	0.327967	-0.540881	0.58859	0.871395
TS87	53.57	Zm00001d027819	0	NA	NA	NA	NA	NA
TS87	53.57	Zm00001d027820	0	NA	NA	NA	NA	NA
TS87	53.57	Zm00001d027821	0	NA	NA	NA	NA	NA
TS87	53.57	Zm00001d027823	6.96426	-0.271727	0.402216	-0.675574	0.499311	0.871395
TS87	53.57	Zm00001d027824	12.355	-0.308687	0.516223	-0.597973	0.549858	0.871395
TS87	53.57	Zm00001d027826	1458.71	0.0192167	0.0982031	0.195683	0.844858	0.978624
TS87	53.57	Zm00001d027827	68.7996	-0.02056	0.193574	-0.106212	0.915414	0.978624
TS87	53.57	Zm00001d027831	0.0325193	0.771057	5.61448	0.137334	0.890767	0.978624
TS87	53.57	Zm00001d027832	0	NA	NA	NA	NA	NA
TS87	53.57	Zm00001d027833	16.3582	0.0307663	0.390027	0.0788825	0.937126	0.978624
TS87	53.57	Zm00001d027834	294.747	-0.0687664	0.129016	-0.533005	0.59403	0.871395
TS87	53.57	Zm00001d027835	172.882	0.0370802	0.190168	0.194987	0.845403	0.978624
TS87	53.57	Zm00001d027837	1.27898	0.464591	1.03893	0.447184	0.654742	0.871395
TS87	53.57	Zm00001d027838	0	NA	NA	NA	NA	NA
TS87	53.57	Zm00001d027839	53.4139	-0.454773	0.24739	-1.83829	0.0660203	0.871395
TS87	53.57	Zm00001d027840	2138.46	0.0827828	0.101263	0.8175	0.413643	0.871395
TS87	53.57	Zm00001d027841	18553.2	0.125742	0.189312	0.664204	0.50656	0.871395
TS87	53.57	Zm00001d027842	296.239	-0.231627	0.188998	-1.22555	0.220368	0.871395
TS87	53.57	Zm00001d027843	3.48988	0.834524	0.574092	1.45364	0.146046	0.871395
TS87	53.57	Zm00001d027844	89.2698	-0.182418	0.264092	-0.690738	0.48973	0.871395
TS87	53.57	Zm00001d027845	87.7398	0.241402	0.146901	1.6433	0.10032	0.871395
TS87	53.57	Zm00001d027846	2534.48	0.110025	0.241203	0.45615	0.648282	0.871395
TS87	53.57	Zm00001d027847	193.208	-0.0881617	0.16602	-0.531031	0.595398	0.871395
TS87	53.57	Zm00001d027848	346.311	0.0496394	0.0774734	0.640729	0.521699	0.871395
TS87	53.57	Zm00001d027849	13.6883	0.13297	0.283096	0.469699	0.63857	0.871395
TS87	53.57	Zm00001d027850	757.377	0.0957471	0.128095	0.747466	0.454782	0.871395
TS87	53.57	Zm00001d027851	2103.89	0.395527	0.363128	1.08922	0.276056	0.871395
TS87	53.57	Zm00001d027852	68.0781	0.301753	0.250851	1.20292	0.229008	0.871395
TS87	53.57	Zm00001d027853	0.550281	0.177316	1.47842	0.119936	0.904534	0.978624
TS87	53.57	Zm00001d027854	11893.3	0.0563189	0.104798	0.537405	0.590988	0.871395
TS87	53.57	Zm00001d027855	0	NA	NA	NA	NA	NA
TS87	53.57	Zm00001d027856	608.989	0.346639	0.279496	1.24023	0.214891	0.871395
TS87	53.57	Zm00001d027858	2.16409	-0.492464	0.719309	-0.684636	0.493574	0.871395
TS87	53.57	Zm00001d027859	12.7205	0.164639	0.385513	0.427064	0.669333	0.871395
TS87	53.57	Zm00001d027860	29.2483	0.481946	0.386454	1.2471	0.212362	0.871395
TS87	53.57	Zm00001d027861	638.284	0.0882999	0.201562	0.438079	0.661329	0.871395
TS87	53.57	Zm00001d027862	0.186462	0.124695	3.75794	0.0331818	0.97353	0.978624
TS87	53.57	Zm00001d027863	60.617	-0.162424	0.301341	-0.539004	0.589884	0.871395
TS87	53.57	Zm00001d027864	0.0931875	0.444084	5.61447	0.0790963	0.936956	0.978624
TS87	53.57	Zm00001d027866	0	NA	NA	NA	NA	NA
TS87	53.57	Zm00001d027867	50.4972	0.17762	0.198945	0.892809	0.371959	0.871395
TS87	53.57	Zm00001d027868	51.2956	-0.0290893	0.159275	-0.182636	0.855084	0.978624
TS87	53.57	Zm00001d027869	348.259	0.0210944	0.10212	0.206565	0.83635	0.978624
TS45	53.66	Zm00001d027760	16.8854	0.111997	0.314342	0.356291	0.721623	1
TS45	53.66	Zm00001d027761	74.8368	-0.00265254	0.140192	-0.0189207	0.984904	1
TS45	53.66	Zm00001d027762	110.71	-0.0513207	0.162629	-0.315568	0.75233	1
TS45	53.66	Zm00001d027763	76.3958	-0.750102	0.284174	-2.63959	0.00830068	0.5331
TS45	53.66	Zm00001d027764	105.594	-0.147591	0.157599	-0.936497	0.349017	0.947788
TS45	53.66	Zm00001d027766	30.3716	-0.698073	0.390718	-1.78664	0.0739954	0.868918
TS45	53.66	Zm00001d027767	53.9725	0.207077	0.198429	1.04358	0.296678	0.947788
TS45	53.66	Zm00001d027768	1696.78	-0.0087299	0.249592	-0.0349768	0.972098	1
TS45	53.66	Zm00001d027769	1015.09	0.147186	0.112749	1.30543	0.191745	0.947788
TS45	53.66	Zm00001d027771	22.5474	-0.0897293	0.287581	-0.312014	0.75503	1
TS45	53.66	Zm00001d027772	0	NA	NA	NA	NA	NA
TS45	53.66	Zm00001d027773	192.028	0.0894856	0.239176	0.374141	0.708299	1
TS45	53.66	Zm00001d027775	766.148	-0.0880059	0.146579	-0.600398	0.548241	1
TS45	53.66	Zm00001d027784	2.96015	0.654315	0.624274	1.04812	0.294583	0.947788
TS45	53.66	Zm00001d027787	0	NA	NA	NA	NA	NA
TS45	53.66	Zm00001d027788	1417.44	-0.385756	0.201022	-1.91897	0.0549878	0.868918
TS45	53.66	Zm00001d027789	141.268	-0.149167	0.167901	-0.888422	0.374314	0.95658
TS45	53.66	Zm00001d027790	89.4864	0.0194737	0.1892	0.102926	0.918021	1
TS45	53.66	Zm00001d027791	129.383	-0.125687	0.173273	-0.725369	0.468226	1
TS45	53.66	Zm00001d027792	0	NA	NA	NA	NA	NA
TS45	53.66	Zm00001d027794	538.489	-0.0520993	0.262922	-0.198155	0.842924	1
TS45	53.66	Zm00001d027795	0	NA	NA	NA	NA	NA
TS45	53.66	Zm00001d027797	0	NA	NA	NA	NA	NA
TS45	53.66	Zm00001d027798	0	NA	NA	NA	NA	NA
TS45	53.66	Zm00001d027799	214.826	0.216699	0.179212	1.20918	0.226594	0.947788
TS45	53.66	Zm00001d027800	90.6197	0.215681	0.197628	1.09135	0.27512	0.947788
TS45	53.66	Zm00001d027801	46.0422	0.192358	0.228092	0.843334	0.399041	0.983352
TS45	53.66	Zm00001d027802	404.413	0.0487303	0.104583	0.46595	0.641251	1
TS45	53.66	Zm00001d027803	100.122	-0.330879	0.151259	-2.1875	0.0287063	0.660244
TS45	53.66	Zm00001d027804	4.36505	0.612511	0.560455	1.09288	0.274445	0.947788
TS45	53.66	Zm00001d027805	269.206	-0.133515	0.130482	-1.02324	0.306193	0.947788
TS45	53.66	Zm00001d027807	1248.1	-0.0931977	0.0975019	-0.955856	0.339145	0.947788
TS45	53.66	Zm00001d027808	0	NA	NA	NA	NA	NA
TS45	53.66	Zm00001d027809	44.2379	-0.0854878	0.327714	-0.260861	0.7942	1
TS45	53.66	Zm00001d027810	4.80009	-0.0723589	0.570641	-0.126803	0.899096	1
TS45	53.66	Zm00001d027811	529.937	0.0256848	0.0823161	0.312026	0.755021	1
TS45	53.66	Zm00001d027812	1.73344	-1.66312	1.18244	-1.40652	0.15957	0.947788
TS45	53.66	Zm00001d027813	416.406	-0.00151119	0.114687	-0.0131767	0.989487	1
TS45	53.66	Zm00001d027815	15.2915	-0.206068	0.325817	-0.632464	0.527084	1
TS45	53.66	Zm00001d027816	17.1439	-0.277304	0.341672	-0.811609	0.417016	0.99221
TS45	53.66	Zm00001d027819	0	NA	NA	NA	NA	NA
TS45	53.66	Zm00001d027820	0	NA	NA	NA	NA	NA
TS45	53.66	Zm00001d027821	0	NA	NA	NA	NA	NA
TS45	53.66	Zm00001d027823	6.96426	-0.165149	0.414559	-0.398374	0.690355	1
TS45	53.66	Zm00001d027824	12.355	-0.0735311	0.535369	-0.137347	0.890757	1
TS45	53.66	Zm00001d027826	1458.71	0.128618	0.103373	1.24422	0.213418	0.947788
TS45	53.66	Zm00001d027827	68.7996	-0.149365	0.207764	-0.718916	0.472193	1
TS45	53.66	Zm00001d027831	0.0325193	0	5.90306	0	1	1
TS45	53.66	Zm00001d027832	0	NA	NA	NA	NA	NA
TS45	53.66	Zm00001d027833	16.3582	0.408532	0.380654	1.07324	0.283164	0.947788
TS45	53.66	Zm00001d027834	294.747	-0.145742	0.135971	-1.07186	0.283781	0.947788
TS45	53.66	Zm00001d027835	172.882	0.0607442	0.198631	0.305814	0.759746	1
TS45	53.66	Zm00001d027837	1.27898	0.261329	1.20057	0.21767	0.827686	1
TS45	53.66	Zm00001d027838	0	NA	NA	NA	NA	NA
TS45	53.66	Zm00001d027839	53.4139	-0.0645089	0.256085	-0.251904	0.801115	1
TS45	53.66	Zm00001d027840	2138.46	-0.0268421	0.106502	-0.252035	0.801014	1
TS45	53.66	Zm00001d027841	18553.2	-0.00272592	0.199069	-0.0136933	0.989075	1
TS45	53.66	Zm00001d027842	296.239	0.062441	0.198296	0.314887	0.752847	1
TS45	53.66	Zm00001d027843	3.48988	-0.0762208	0.644152	-0.118327	0.905808	1
TS45	53.66	Zm00001d027844	89.2698	0.255935	0.277938	0.920833	0.357138	0.947788
TS45	53.66	Zm00001d027845	87.7398	0.176786	0.155005	1.14051	0.254072	0.947788
TS45	53.66	Zm00001d027846	2534.48	0.147179	0.253675	0.580188	0.561788	1
TS45	53.66	Zm00001d027847	193.208	0.00148278	0.175651	0.00844162	0.993265	1
TS45	53.66	Zm00001d027848	346.311	0.14463	0.0813872	1.77706	0.0755581	0.868918
TS45	53.66	Zm00001d027849	13.6883	0.108904	0.295614	0.368401	0.712575	1
TS45	53.66	Zm00001d027850	757.377	0.0778262	0.135402	0.574779	0.565441	1
TS45	53.66	Zm00001d027851	2103.89	-0.368707	0.381915	-0.965415	0.334337	0.947788
TS45	53.66	Zm00001d027852	68.0781	-0.034133	0.269652	-0.126582	0.899271	1
TS45	53.66	Zm00001d027853	0.550281	0.334581	1.53919	0.217375	0.827916	1
TS45	53.66	Zm00001d027854	11893.3	-0.0557007	0.110214	-0.505389	0.613285	1
TS45	53.66	Zm00001d027855	0	NA	NA	NA	NA	NA
TS45	53.66	Zm00001d027856	608.989	-0.355758	0.294285	-1.20889	0.226704	0.947788
TS45	53.66	Zm00001d027858	2.16409	-0.515853	0.921222	-0.559966	0.575503	1
TS45	53.66	Zm00001d027859	12.7205	-1.07983	0.445916	-2.4216	0.0154522	0.5331
TS45	53.66	Zm00001d027860	29.2483	-0.513238	0.41348	-1.24126	0.214508	0.947788
TS45	53.66	Zm00001d027861	638.284	0.294471	0.211633	1.39142	0.164097	0.947788
TS45	53.66	Zm00001d027862	0.186462	0.087015	3.95071	0.0220252	0.982428	1
TS45	53.66	Zm00001d027863	60.617	-0.102861	0.315967	-0.325543	0.74477	1
TS45	53.66	Zm00001d027864	0.0931875	0.0258569	5.90269	0.00438053	0.996505	1
TS45	53.66	Zm00001d027866	0	NA	NA	NA	NA	NA
TS45	53.66	Zm00001d027867	50.4972	0.0877878	0.211851	0.414384	0.678593	1
TS45	53.66	Zm00001d027868	51.2956	0.0745325	0.167879	0.443966	0.657067	1
TS45	53.66	Zm00001d027869	348.259	0.122311	0.107385	1.13899	0.254705	0.947788
TS10	54.56	Zm00001d027760	16.8854	-0.17849	0.330481	-0.54009	0.589135	0.962804
TS10	54.56	Zm00001d027761	74.8368	0.0476903	0.140802	0.338705	0.734832	0.989359
TS10	54.56	Zm00001d027762	110.71	-0.162508	0.162483	-1.00016	0.317235	0.948658
TS10	54.56	Zm00001d027763	76.3958	-0.318546	0.277179	-1.14924	0.250456	0.948658
TS10	54.56	Zm00001d027764	105.594	-0.377902	0.160578	-2.35338	0.0186034	0.641816
TS10	54.56	Zm00001d027766	30.3716	0.071463	0.382431	0.186865	0.851767	0.989359
TS10	54.56	Zm00001d027767	53.9725	0.28527	0.195728	1.45748	0.144983	0.867506
TS10	54.56	Zm00001d027768	1696.78	-0.0270145	0.245463	-0.110056	0.912365	0.989359
TS10	54.56	Zm00001d027769	1015.09	-0.0228666	0.111395	-0.205275	0.837357	0.989359
TS10	54.56	Zm00001d027771	22.5474	0.232575	0.279628	0.831731	0.405561	0.948658
TS10	54.56	Zm00001d027772	0	NA	NA	NA	NA	NA
TS10	54.56	Zm00001d027773	192.028	0.0212212	0.236957	0.0895574	0.928639	0.989359
TS10	54.56	Zm00001d027775	766.148	-0.0494088	0.144471	-0.341998	0.732352	0.989359
TS10	54.56	Zm00001d027784	2.96015	-0.68424	0.794725	-0.860977	0.389251	0.948658
TS10	54.56	Zm00001d027787	0	NA	NA	NA	NA	NA
TS10	54.56	Zm00001d027788	1417.44	-0.20342	0.197732	-1.02877	0.303588	0.948658
TS10	54.56	Zm00001d027789	141.268	0.113347	0.163732	0.692273	0.488766	0.948658
TS10	54.56	Zm00001d027790	89.4864	-0.255273	0.190314	-1.34133	0.179814	0.867506
TS10	54.56	Zm00001d027791	129.383	-0.0700625	0.170387	-0.411196	0.680928	0.989359
TS10	54.56	Zm00001d027792	0	NA	NA	NA	NA	NA
TS10	54.56	Zm00001d027794	538.489	-0.0244457	0.258867	-0.0944333	0.924765	0.989359
TS10	54.56	Zm00001d027795	0	NA	NA	NA	NA	NA
TS10	54.56	Zm00001d027797	0	NA	NA	NA	NA	NA
TS10	54.56	Zm00001d027798	0	NA	NA	NA	NA	NA
TS10	54.56	Zm00001d027799	214.826	0.0444792	0.178445	0.24926	0.80316	0.989359
TS10	54.56	Zm00001d027800	90.6197	0.319853	0.19457	1.6439	0.100197	0.867506
TS10	54.56	Zm00001d027801	46.0422	0.304666	0.225971	1.34825	0.177578	0.867506
TS10	54.56	Zm00001d027802	404.413	0.106778	0.103343	1.03324	0.301492	0.948658
TS10	54.56	Zm00001d027803	100.122	-0.310507	0.151375	-2.05124	0.0402433	0.694197
TS10	54.56	Zm00001d027804	4.36505	0.177723	0.584351	0.304137	0.761023	0.989359
TS10	54.56	Zm00001d027805	269.206	0.0722154	0.128587	0.561605	0.574385	0.962804
TS10	54.56	Zm00001d027807	1248.1	-0.0124497	0.0961171	-0.129526	0.896941	0.989359
TS10	54.56	Zm00001d027808	0	NA	NA	NA	NA	NA
TS10	54.56	Zm00001d027809	44.2379	-0.0223165	0.324703	-0.0687288	0.945205	0.989359
TS10	54.56	Zm00001d027810	4.80009	-0.607493	0.557976	-1.08874	0.276267	0.948658
TS10	54.56	Zm00001d027811	529.937	0.175651	0.0813283	2.15978	0.0307897	0.694197
TS10	54.56	Zm00001d027812	1.73344	0.62614	0.828393	0.755849	0.44974	0.948658
TS10	54.56	Zm00001d027813	416.406	-0.198246	0.114693	-1.7285	0.0838989	0.867506
TS10	54.56	Zm00001d027815	15.2915	0.201724	0.30956	0.651646	0.514629	0.959714
TS10	54.56	Zm00001d027816	17.1439	0.5458	0.312275	1.74782	0.0804953	0.867506
TS10	54.56	Zm00001d027819	0	NA	NA	NA	NA	NA
TS10	54.56	Zm00001d027820	0	NA	NA	NA	NA	NA
TS10	54.56	Zm00001d027821	0	NA	NA	NA	NA	NA
TS10	54.56	Zm00001d027823	6.96426	-0.025594	0.419306	-0.0610389	0.951328	0.989359
TS10	54.56	Zm00001d027824	12.355	-0.39096	0.52667	-0.742325	0.45789	0.948658
TS10	54.56	Zm00001d027826	1458.71	-0.0982947	0.102118	-0.962562	0.335767	0.948658
TS10	54.56	Zm00001d027827	68.7996	-0.295431	0.209192	-1.41225	0.157877	0.867506
TS10	54.56	Zm00001d027831	0.0325193	0	5.80578	0	1	1
TS10	54.56	Zm00001d027832	0	NA	NA	NA	NA	NA
TS10	54.56	Zm00001d027833	16.3582	-0.222825	0.415726	-0.535989	0.591966	0.962804
TS10	54.56	Zm00001d027834	294.747	-0.081283	0.134018	-0.606506	0.544179	0.962804
TS10	54.56	Zm00001d027835	172.882	0.237207	0.195201	1.21519	0.224292	0.948658
TS10	54.56	Zm00001d027837	1.27898	-2.00354	1.31861	-1.51943	0.128653	0.867506
TS10	54.56	Zm00001d027838	0	NA	NA	NA	NA	NA
TS10	54.56	Zm00001d027839	53.4139	0.0263021	0.256079	0.102711	0.918193	0.989359
TS10	54.56	Zm00001d027840	2138.46	0.0775357	0.104788	0.739927	0.459344	0.948658
TS10	54.56	Zm00001d027841	18553.2	-0.147323	0.195791	-0.752447	0.451782	0.948658
TS10	54.56	Zm00001d027842	296.239	0.0839836	0.19534	0.429935	0.667243	0.989359
TS10	54.56	Zm00001d027843	3.48988	-0.0441741	0.665496	-0.0663777	0.947077	0.989359
TS10	54.56	Zm00001d027844	89.2698	0.0372936	0.277492	0.134395	0.89309	0.989359
TS10	54.56	Zm00001d027845	87.7398	0.119738	0.157721	0.759176	0.447747	0.948658
TS10	54.56	Zm00001d027846	2534.48	-0.268054	0.249665	-1.07366	0.282977	0.948658
TS10	54.56	Zm00001d027847	193.208	0.0235173	0.173197	0.135783	0.891993	0.989359
TS10	54.56	Zm00001d027848	346.311	0.0431631	0.0823114	0.524388	0.600009	0.962804
TS10	54.56	Zm00001d027849	13.6883	-0.0390475	0.305692	-0.127735	0.898359	0.989359
TS10	54.56	Zm00001d027850	757.377	-0.0738322	0.133616	-0.552572	0.580557	0.962804
TS10	54.56	Zm00001d027851	2103.89	-0.0727224	0.375636	-0.193598	0.846491	0.989359
TS10	54.56	Zm00001d027852	68.0781	0.233208	0.261074	0.893264	0.371716	0.948658
TS10	54.56	Zm00001d027853	0.550281	2.06928	1.3421	1.54182	0.123117	0.867506
TS10	54.56	Zm00001d027854	11893.3	0.031008	0.108406	0.286036	0.77485	0.989359
TS10	54.56	Zm00001d027855	0	NA	NA	NA	NA	NA
TS10	54.56	Zm00001d027856	608.989	-0.0755925	0.289595	-0.261029	0.79407	0.989359
TS10	54.56	Zm00001d027858	2.16409	-0.674849	0.988856	-0.682454	0.494952	0.948658
TS10	54.56	Zm00001d027859	12.7205	-1.61181	0.476036	-3.38589	0.000709472	0.0489536
TS10	54.56	Zm00001d027860	29.2483	-0.1587	0.407416	-0.389528	0.696885	0.989359
TS10	54.56	Zm00001d027861	638.284	0.148487	0.208748	0.711323	0.476884	0.948658
TS10	54.56	Zm00001d027862	0.186462	0.191567	3.8859	0.0492979	0.960682	0.989359
TS10	54.56	Zm00001d027863	60.617	-0.314429	0.31524	-0.997428	0.318557	0.948658
TS10	54.56	Zm00001d027864	0.0931875	0.114968	5.80544	0.0198036	0.9842	0.998674
TS10	54.56	Zm00001d027866	0	NA	NA	NA	NA	NA
TS10	54.56	Zm00001d027867	50.4972	0.272544	0.207295	1.31477	0.188588	0.867506
TS10	54.56	Zm00001d027868	51.2956	0.241763	0.162836	1.4847	0.137622	0.867506
TS10	54.56	Zm00001d027869	348.259	-0.0835231	0.107635	-0.775982	0.43776	0.948658
