# Supplementary material for: Complex Trait Loci in Maize Enabled by CRISPR-Cas9 Mediated Gene Insertion
Source: Front Plant Sci. 2020 May 5;11:535. doi: 10.3389/fpls.2020.00535 (PMC7214728; doi:10.3389/fpls.2020.00535)
Supplement: Supplementary file 3 [file Table_3.xlsx]

## Sheet: Sheet1
Supplementary Table S3. Primers and probes for SSILP insertion at CRISPR target sites and CRISPR target site mutation
CTL	Target site	Primer name	Primer Sequences (5' to 3')
SSILP insertion at CRISPR target site
	Common primers/probes	Psa_R	GGAACTATAGCTAAGTCGTACGCTACTG
		Psa_F	CATGAAGCGCTCACGGTTACT
		probe_psa	CCAACAGTCGTGAAGC
		Psb_F	TGATTCCGATGACTTCGTAGGTT
		Psb_R	GCTAATCGTAAGTGACGCTTGGA
		probe_psb	CTAGCTCAAGCCGCTC
CTL1	CTS49	49HR1f	GGTGCGTGCATGTGTGTCTTATATA
		49HR2r	GCTCTGGGTTGGAACGATTCATTC
	CTS50	50HR1f	CTCGAGCCTAGACATCACCTAGGA
		50HR2r	AAGGGCTTCTACGCTCTACCACGA
	CTS51	51HR1f	TCGGTGGCTAAACGGGTCGTACT
		51HR2r	TCGAGTTGCGTTGCGTGAA
	CTS41	41HR1f	CCCTTGGGATTTTAGTGTTGAGA
		41HR2r	TAGAATATAGGATTCGACATTAGGCGATA
	CTS71	71HR1f	TTGAAACCGAGTTGTATGCAGTTC
		71HR2r	GGCCTTTCCTAGCCCGAACTA
	CTS72	72HR1f	GTTCTACCTCCGCAATGACGAT
		72HR2r	TACGCTTTGTGCTGAAACATGAC
	CTS81	81HR1f	CGGAGTTACGGCTATAAAGATACGATT
		81HR2r	CAATGGTCAATCAAGTGTGCAAC
	CTS73	73HR1f	GGACTTTTTATTGGTTTGTGTTGAATCT
		73HR2r	AACGGTTCGTGGTACTGTCCTG
	CTS14	14HR1f	GTATTTATAGCCACCAACCAAATTGTAG
		14HR2r	GATCCTATTCCCCAATTTGTAGATCTT
	CTS74	74HR1f	GCGTAGAATCGCTGGTGTACTG
		74HR2r	TGTGTCGCAAAATATCCGTGAA
	CTS75	75HR1f	GACTGGTCATGGAGGAGTAGGGT
		75HR2r	CGCCACTACTCCATTGACAAAC
	CTS84	84HR1f	CGACAACGCACAAGGACACG
		84HR2r	TGAAAGTAGCCTACGAGTCTAATGGA
	CTS76	76HR1f	TTCCATCCTAACATTGCTCAACA
		76HR2r	TGTGATTCTCGATCCGATTGC
	CTS77	77HR1f	TCCGTCTCATAGTACAGTTCATGGAT
		77HR2r	CGTCTAGCCCATCAGGGATG
	CTS78	78HR1f	GCTTGATAAGGTGAAGATAGCGAGA
		78HR2r	ACATTTGCTTGTATGTGTTAAGATTATGGAG
	CTS19	19HR1f	CTTGTTAGGCTCTTCCTCGGTACT
		19 HR2r	GCAAATAACAGAGACAAAGCAAGGT
	CTS85	85HR1f	CGCTAGCTTCGGTAATTGTGTTTGTT
		85HR2r	GTCGGTACTCCACGAGAGCAAGAA
	CTS86	86HR1f	TGGGTTCGAACAATGACAAATG
		86HR2r	CACGGGCACCCAGCTAGTTA
	CTS8	8HR1f	CAGTCCGTGGATTGAAGCCAT
		8HR2r	CTCTGTCTCCGAGACGTGCTTA
	CTS43	43HR1f	TGGATTGTGGCTTGCGTTAG
		43HR2r	TTTAATAACTGACGAACGCCAAGA
	CTS11	11HR1f	GTAAGGATCAGAGGATGGAGGAGAAT
		11HR2r	GACTCGATAGATAAGTGCTGGGATTTAC
	CTS47	47HR1f	CGCTGCATAATAATTGGATTGGAT
		47HR2r	GTCTTTGATCCTGTGTTGCTTAGTTTG
	CTS80	80HR1f	GGAATGAGAAAGACACGTGATAGC
		80HR2r	TTGGTGGGTAAGGTTTAAGTCTTGTT
	CTS52	52HR1f	GACCAGATCTTAGATGCCATCGT
		52HR2r	CACGAAACCAGGTCCGGTAT
	CTS87	87HR1f	GTCCGGTTTAGTCACTGGAACCA
		87HR2r	ACATTCGATGGGACAGAGGCTAA
	CTS88	88HR1f	CGACTCAAGAGCAAAACTTCAATTAAG
		88HR2r	ACGCACTCACTGGCCCTCCT
	CTS45	45HR1f	GCGTGCGTGCTTACATGATG
		45HR2r	AGTCGACATTAAACAATGTTAGTTGTAGCC
	CTS44	44HR1f	TCTAATATTTCAACAGTACTAGAATGCATCTTC
		44HR2r	GTTGCACCTACATGTGGGCTT
	CTS46	46HR1f	CAATGCGATCTTGCGGCTA
		46HR2r	GGATTTAGTGCTCTGATGAATCAAAC
	CTS10	10HR1f	GGACATCTATACTTGAGGGCTTCAC
		10HR2r	TGGCTTGTCTATGCGCATCTC
CTL2	CTS71	71HR1f	GAAGATGCAGAGTTCAAGTTTGGA
		71HR2r	GCTGCCAGTTGATCTATGTTATCG
	CTS72	72HR1f	TACCTGCCATCTGCTTGTTGACCA
		72HR2r	TAGCTGCAGGTGGATCGATGA
	CTS73	73HR1f	AGTACTTGCATTGAGTCAAGGTGCTA
		73HR2r	GAAGCCTTGTGTGACCACCAA
	CTS74	74HR1f	CCCAACCGATGAGTTCAGCAG
		74HR2r	CACAGCCGTGGACTGGAGA
	CTS75	75HR1f	CTCGAATCGAATCCATAACATCATC
		75HR2r	CTACGACTACGATCGATGCGTG
	CTS76	76HR1f	CATAACTTAGAGGATGTTTGTTTGGGAT
		76HR2r	CTGAACTTGACAACCTTGTAGAACCA
	CTS77	77HR1f	CTTCAATGCTGTTGTTAATAGAGGTTCTC
		77HR2r	CAGCAGATTTTTCCATTCAGGCAA
	CTS62	62HR1f	CACATGGATTGAGAGCAAAACG
		62HR2r	GTCTCGAAACGCCGACAATAA
	CTS27	27HR1f	GGTCGAGATATATGTACCGTCAAAAG
		27HR2r	CGGTCACAAATACGTCATGAGATCA
	CTS63	63HR1f	GCCTGACTCCGGTATTGATTG
		63HR2r	CCTCTGGGCGACTTTCAATAAT
	CTS64	64HR1f	GGCCATTTTCTTTGTATGTGTATATGA
		64HR2r	CTGCCCAGTTCCGTCTAATTG
	CTS79	79HR1f	AGAGTAAGAAGACGGTTAAGGAGGTGT
		79HR2r	CTGTGTTGAGGATCCAAACATCGT
	CTS80	80HR1f	ATGGTAACAACGGACAGTGGCA
		80HR2r	TTCACAGCTGGGTCACAAGGAT
	CTS30	30HR1f	TGCCCCTAAAACCTGGTATGA
		30HR2r	TCAGTAGCCCCTCCACTAGTTAAAA
		30HR2r-HC69	CCTCAATCTCCTCCAATTCTCC
	CTS65	65HR1f	CATGGCAGATTATTCACGTCTTCT
		65HR2r	CACCCAAATCCTACTTTTCATATTGC
	CTS66	66HR1f	CGATCTCACGAGCGTGGAAA
		66HR2r	AATCATGTTTGTGCACTGTATGTTGGT
	CTS67	67HR1f	GTCGTCCAACAGACTCCATATCC
		67HR2r	TCCACTCCTAAACTAAACATACCCTAAAT
	CTS68	68HR1f	TACAGTTCGCCGAGCGTTCTTT
		68HR2r	GCCCATTTGGCCATCTCA
	CTS34	34HR1f	GGCCAGGTCTAACATGAGCAA
		34HR2r	ATGTGCGTAGCATCAGATCAACTT
	CTS69	69HR1f	CGAAACGCCGACAGTATGTG
		69HR2r	ATAAGAGCGCTCAACACAAGATGAAG
CTL3	CTS3	3HR1f	GCCACTTTCCCAAACACCTTAT
		3HR2r	GATCTTGAACAGACGATGAATAAAA
	CTS6	6HR1f	GATGCATGCACTTTACAGCTTTG
		6HR2r	GAGCTAGCTCGATATCTAGCCCAA
	CTS7	7HR1f	GTAGCAACAATAGTTGAGCTATATGTACGAAT
		7HR2r	GTTCGTTTTTCACCGTTAATCCAT
	CTS8	8HR1f	GCAGAGTCATTTAGGCAGGAGAA
		8HR2r	GGTATGGACCAACTTATGCAGTGTA
	CTS9	9HR1f	CCTGCAATGACAAACTACCTTAGC
		9HR2r	GGTCGATGTTAAGGGCAAAGAT
	CTS10	10HR1f	GGTGGTGCACTCAATCCTATCA
		10HR2r	TGCCCTATAAATTCACTACCGAAAT
	CTS11	11HR1f	CCTATCCCCTAGTGACTCAGTTGTG
		11HR2r	AAGCCGAGCCCACAAAACATA
	CTS13	13HR1f	CGATTGCAGTTTTCTTGTGAGTACTT
		13HR2r	CAAGAAGGCACAAAGGGCA
	CTS14	14HR1f	TAACCGTGACATGGTGATTAACATAA
		14HR2r	TTGCTGAGTCCATGCACATTATT
	CTS16	16HR1f	CGTGGACGACGACATAATAGGA
		16HR2r	TTGAACTGGACGACTGACCACTA
	CTS17	17HR1f	TGGCGTTGCCATGTCAGTT
		17HR2r	AGGACGACCCTACTAGCTCACTACG
	CTS18	18HR1f	CTAGCTGTTGGATTTGTCGTTTGC
		18HR2r	TGAGAGAATCGCTTAGTTGATCGA
	CTS19	19HR1f	CACTAATTGAGCATAGGACAAGCAA
		19HR2r	ACCAGCATTACATGTGTATTGTGGA
CTL4	CTS2	2HR1f	TCACCACCGCCTCTTCCTATA
		2HR2r	AGAAATGGTTGTGTTTTTGACAGAAT
	CTS3	3HR1f	GGTCACTGCTAGAGTGGTAGTAAGTATTTC
		3HR2r	TTGGCCCACCTATTGATCTGTA
	CTS4	4HR1f	GTGCTTCACGGACAAACCAA
		4HR2r	CTCGGAACAGTTGGGTCGAAT
	CTS5	5HR1f	GTATGTGCACTTGAACTCAAATCCTAA
		5HR2r	CCGAATGCTCCATTTCCTAATCA
	CTS7	7HR1f	CAAGCGGGTGAAGAGGCTATACAT
		7HR2r	AGTCGATGACTGATGATGTCTATCCAT
	CTS8	8HR1f	CGGTGGAGGACGAGGAGTAG
		8HR2r	TGTCGTGCTAAAACACTGTGACCTT
	CTS9	9HR1f	AAAATACTGCATGGACTTCCCTACA
		9HR2r	CTATACTCTCTTCATCGCCATTGTCAT
	CTS11	11HR1f	TGACTTGGCAGGCACTGAAA
		11HR2r	TTAGACTCTCTTGCTTGCATTGACTAAT
	CTS12	12HR1f	CTTCGTCTGCTTAGGGATGTTGT
		12HR2r	TCGTAGAGTTGGTGTTAATTGTGAGA
	CTS13	13HR1f	ATGTTATGACCTGCGTTCTTAGACCAA
		13HR2r	GCTTAGAAAACATATCTCGTTCCTCGT
	CTS15	15HR1f	CAACTATAATATGTGTGGAATGGTGTCTT
		15HR2r	CTTCTTCGCTCGCTACATGGTAA
	CTS16	16HR1f	GTCTTCTCGCACAATGCTGATATG
		16HR2r	CGTCGTGTCTCTTGTGCATTTACT
CRISPR target site mutation
CTL1	TS49	49qF	GATTGGACGTGCGGCTGT
		49qR	TAGCCATCGCGTGCCC
		49_probe	AGCGCCCAGCACC
	CTS50	50qF	TGTGTGAATCCCATTTCTCCTAGA
		50qR	AGGTGAAGGATCGGTCGAGA
		50_probe	CTGCCGTTGTTGTTCA
	CTS51	51qF	AGAGGTTGAGACGCTCCACG
		51qR	GTGCGTGCTTTGTTTGTTTCTT
		51_probe	TAGGTAGAAATGTGAAGGTC
	CTS41	41qF	GGCTAGGTAATGGTTGAATCTACATATTA
		41qR	TTCTGCGTTTGCTCGCCT
		41_probe	CCCAAGTAGCAATTACA
	CTS71	71qF	CAGTTGCTGGTATGCCTTGCT
		71qR	GCACAGGAGCAACCAGAATCA
		71_probe	CCTCCATCCTTTTACCTC
	CTS72	72qF	AGAAGCAGGCTCGCCAGAA
		72qR	GCAACCCCTCCCTCGTCT
		72_probe	ACTTCTCCAATGCGTCACA
	CTS81	81qF	GGAGAAGAGGTGCCTTGGC
		81qR	TATGTTAGCCCTAATCTCGACCGT
		81_probe	TTGCTGATGGATCAAT
	CTS73	73qF	CTTACCATCTTTCATCCTTCGTCTT
		73qR	TCCAGTGCATATCGCAGTTCC
		73_probe	TAGTCCAGTCTTGTCATCGT
	CTS14	14qF	TCCGACATAAATCTGTGGTCACAT
		14qR	CGCTTCTACCATATGTAGTTGTTGC
		14probe	CAAATCCTAAGGAGGACCAT
	CTS74	74qF	TCTGTCGCTCGTCCAAATCC
		74qR	CAGGTGGGGAAGCACGAC
		74_probe	TACTCCATGTGGTCATTGT
	CTS75	75qF	CGCTTTTTTCTCCTGCTATTCTG
		75qR	AAGACAGGCAGTGCCAGAGG
		75_probe	TTGCCGGTCGATGCT
	CTS84	84qF	TGACACTTTGTATTGGTGCTCTTG
		84qR	CAAAGGAAAGGGGAGTAACCAAC
		84_probe	CCTAAACCTACTCTCTTGAGC
	CTS76	76qF	TTCATCTATCCTAATGAGACATCCTCA
		76qR	AGGGTCATAATGCAAGACTCGAAT
		76_probe	TCTGAATACCCGCTCTAG
	CTS77	77qF	TGGTGAGAGAAGAGGCTTTTGG
		77qR	ACACCTAGCCTAGATGCCTCAGTC
		77_probe	TAGTTCCACTCTCGGCAAC
	CTS78	78qF	CGAACCTTGTCCGCGTC
		78qR	CAAAGTCCCAGAGAGCTTGTTATC
		78_probe	CCAAGCCTCTGCATCT
	CTS19	19qF1	GCAAAAGCTCTTAGAATATCCCTTTC
		19qR1	AGCTATAATAAAGTCTTCCCCTCTAGTT
		19_probe	TTTGCCAATTCTTTC
	CTS85	85qF	GAATAAACTAGACGAAAAATGAGGTTGAC
		85qR	AGGACTGATGAGACTTGTCTTGAGC
		85_probe	TGCTCCTTTATCACTAGGTAT
	CTS86	86qF	CGGAGCATTTTTCTCCCCA
		86qR	TGACTACGGATGTCAATGGAGAA
		86_probe	ATTCTCTGTTAAGGAATGACT
	CTS08	8qF	ACGGACGGACCATACGTTATG
		8qR	TCAGCTGGTGGAGTATATTAGTTCGT
		8_probe	TACGTAACGTGCAGTACT
	CTS43	43qF	CCAACCAGCGGCAGAGG
		43qR	GCAGCGTACATGGCTCATG
		43_probe	CCTGCTACTGCGAACC
	CTS11	11qF	GTTCTTATATCTGGCGATAACCACTT
		11qR	TTGTAGCACTTGCACGTAGTTACATA
		11_probe	TGTTCCAAATTCTCCTGCCT
	CTS47	47qF	TGGGAGTAGTAGTGAACGGAATACG
		47qR	TCCAAAAATTATATAGCACGCACG
		47_probe	CACATACACTTGCACGGCA
	CTS80	80qF	CCACCACTCTCGCATAATAAGTGA
		80qR	GCTTGGAATCAGTAGAATGGAACAC
		80_probe	CGTCCAAGATTATCTCCT
	CTS52	52qF	ACACCTCCAGTAGCCACATCC
		52qR	TGCTTTACGCTAGGTGTGTATCTTACA
		52_probe	TAGGCAATTTGTATCTTGCGC
	CTS87	87qF	GAATCACATTCTCTCCTCCCTCTT
		87qR	CGCAGAATCGGCGAGG
		87_probe	AAACACAGACAAGTTGG
	CTS88	88qF	GATGGAGGATAGAATTGTATCTTTTAGGA
		88qR	ACTGTCTTAATTTACTCGACTCTTTCTTA
		88_probe	ACTGTCTAAATACTGGTATCTT
	CTS45	45qF	CCACGGACTGGATTAGATAGTGGT
		45qR	TCTAGCTTTGCATCATGTCTTGAAC
		45_probe	ATTGCTCCTCATCCTCGA
	CTS44	44qF	AGCCACCGCACTCCACC
		44qR	GCTTCTGCGATCTGCGGT
		44_probe	AGCCTGAGCCCATGCA
	CTS46	46qF	CATGTGGCGAAGGTTGGAT
		46qR	GGAAGAAAAAAGATGTTATCGAAAGC
		46_probe	CCTGTGCCATCGCT
	CTS10	10qF	AAGACCTGGCCGGTTTTCCA
		10qR	TAGCGGCCATTGCCATCA
		10_probe	CTGTATCTCCAACACGAGC
CTL2	CTS71	71qF	AGTAGCTGAAAAGGAAATCTCCGA
		71qR	CTCTGTTGCATTACAACGTCTTTTTC
		71_probe	ATGCGTGCCTTACATG
	CTS72	72qF	GCGTGCATGAAAGCTCAGTCT
		72qR	ACAGCTCAAGAACCGTACCGTAC
		72_probe	ATCGACCTGTTGCGGC
	CTS73	73qF	TGATGTTGGGCATTTTTTGTCA
		73qR	TGGCTAGTTTTATGTAAAATGTCTCGA
		73_probe	ACTTTGACATACCGACCTAG
	CTS74	74qF	ATACATGGGAAACGAGAAGACAGC
		74qR	AGATAAGGATGCCAAGGTTGGAC
		74_probe	CCATGATTTGAGAGGCA
	CTS75	75qF	TCCACGACGCATCACGC
		75qR	TGGCATGGCAGTGGCAC
		75_probe	TGCACAGTCGGCC
	CTS76	76qF	CCATTTGCTTGGTGGTACAGTC
		76qR	CCGTGAAGAAGACGTGGCA
		76_probe	CCAATCCAATCTGGTCC
	CTS77	77qF	TGATTGGGGGGAGAGGATG
		77qR	CTTGATGATTTGATCCCCGAG
		77_probe	ACTAGCGAGAAAGGAA
	CTS62	62qF	TTGGCGTGAAACGGAGCT
		62qR	TGAGGGAGAAATTAAACATCCAGC
		62_probe	AGTTGGATATGTCTAGCCG
	CTS27	27qF	CAAATCCGATTACCACACATTAGC
		27qR	AGAGAAAGCAGATGACACGCAC
		27_probe	TGCACCCCGTCGTC
	CTS63	63qF	GTGGTCCACCATCGAGCAA
		63qR	TCGAGATAACCCTAGAAAAAATGGTT
		63_probe	AGCTTACATCAGCTTTGGT
	CTS64	64qF	TCTCTCCGATGCCATTGAACTAG
		64qR	TGGAAACGCTTCATATTCGGA
		64_probe	ACCGTGATTGCATTGC
	CTS79	79qF	ATCTTCCCTTCCACCTCGACAT
		79qR	GCGTAGCGATAAGAAGTATCCTGC
		79_probe	CATCAAGCTAATGTCAAAG
	CTS80	80qF	AATGTTCGCCACCTTTATTTGC
		80qR	ATCCATCCATCTAGTACGTGCG
		80_probe	CATCGTTGCCTTCCTGTA
	CTS30	30qF	CATCAACCCGTTCTGTCCCT
		30qR	ATGTTCGCCACCTTTATTTGC
		30_probe	AGGAAGGCAACGATG
	CTS65	65qF	ATTTTTTGAACAAGAACCGTGGAC
		65qR	TGGTCGAACTCTTGCACGG
		65_probe	TCTCGGCCATGGATT
	CTS66	66qF	TGTGCTCTCTACCTTTGCATGTG
		66qR	CGGAAAAGGAACAGTCTTGATTG
		66_probe	CTGGCCGCTAGAAC
	CTS67	67qF	TGTCCTAGTTTTTCATCTGCAATCTG
		67qR	CTAGCCTAGCAGGAGTACGAGTTGT
		67_probe	CGGAACTGTGAGTGACG
	CTS68	68qF	CCAGTCCCTGTGTACGTGTGC
		68qR	GGTCGTAGTGCCGTTGATGG
		68_probe	ATGGTCCACTTTGATAGC
	CTS34	34qF	CCACACGTCGTCCGAGTTC
		34qR	TGTCTTTCTTGTCGCTGTGGAT
		34_probe	ACACACGTACTGCGGCGT
	CTS69	69qF	ACCCCAATAAAACCCCCTAGC
		69qR	TAGCCGAAACATGACCTCTTTGA
		69_probe	AACTCGTAAACCTAGCGCT
CTL3	CTS3	3qF	ATGTTGCACTTTGTTAGTGATTTGAA
		3qR	AAGGGAGCATAAAAGCGCATAC
		3_probe	TACCCTTGGTTCATGTAGC
	CTS6	6qF	CGTGAGTCCAACACTCCTTTCC
		6qR	GTCATGGAGTGAAGCATAAGAGAAAG
		6_probe	CGTTCCTGTCGGTAGC
	CTS7	7qF	TTATTATGGAAGCAAAAAATGTTCTAGC
		7qR	ATGATCTCTCTGTCCTGTTTTGTAGTG
		7_probe	CTTTTACAGTCTCCTGCATAT
	CTS8	8qF	TATGCTCCCGATGATCTGCC
		8qR	AACGCATCCACTTCACCTTCTAC
		8_probe	CCATCCCAGCGCAAT
	CTS9	9qF	GGCATAAAGAGGAAAAGGACCG
		9qR	GGCTTCTTAGCCAGATCCTTCTT
		9_probe	ACCTGTCTTGTCATAATG
	CTS10	10qF	TCATGCTTCTGCCACCAAAAC
		10qR	TGACGGTGGATGAACTGGTG
		10_probe	TGGTTATCGAGGGACTAGT
	CTS11	11qF	CACTCTTGGTTAGCTCATGTTTTAAGAT
		11qR	AGTGTTCAAAAGAACAGTTCGGTG
		11_probe	AGCATCAAGTTCACTTAGG
	CTS13	13qF	TCCCACACTTCCAAATATTCACCT
		13qR	TTGTCCGGCGCATTTTACTC
		13_probe	TCAACAAATTAGTGAGGACGTC
	CTS14	14qF	GAGCCACTGATCCAGTAGCGA
		14qR	TGCGGCTCAGATCAAAGGA
		14_probe	TGGTTCCTGGGCTACCGG
	CTS16	16qF	CATAGCTGGCAGGCCGAC
		16qR	GATGATGATATATTGTTGTTGAGCTGC
		16_probe	ACCGACCGACGATC
	CTS17	17qF	AGTGCTAACACACTTTCTCAAAAGCT
		17qR	CTGCTAGGCTGCTACGTACCATTA
		17_probe	AGTCTAAGCAAAGATGGAA
	CTS18	18qF	TACCATCTTCCTTGCCAAGACTC
		18qR	AGGCTAGTTTAGTCGGTTGTTTGTC
		18_probe	TGGATATTGACGACTCGAT
	CTS19	19qF	AAGAGTCAATGTCGTGGAGAACAA
		19qR	GTTGAGATTGTTTTACACCATTTGTTG
		19_probe	AGTTGCTCTTAGACTCGTATC
CTL4	CTS2	2qF	GTGTTCTCGAAGATCCACCCA
		2qR	CTGGAAATTCTAATTGTAATGATGTGGT
		2_probe	ACATCTCGAAATGCAGGAA
	CTS3	3qF	TGAAATCTGCATCAAAACCAACATA
		3qR	TGGGGATAATTCCTCGCACA
		3_probe	ATCACACCGTAATGGTAAG
	CTS4	4qF	TAGGAGACGAGGTTGGTGCC
		4qR	CGACACACGTTGGTCCACA
		4_probe	CGGCTAGACCGTGTACC
	CTS5	5qF	TCTCCCACACGGCGATG
		5qR	CAGGATAGGGCACAGTAGCGT
		5_probe	TGGGGCCGGTAAC
	CTS7	7qF	CCGTTGTAGGTGAAATTGCCA
		7qR	GTAAAGAATCTTTCCATCCACACTGA
		7_probe	CATCTGTCCGCTGAGC
	CTS8	8qF	TAGTCTCTCGTTTAGTTCGCATAATTTT
		8qR	CATGCAGTTCCTGTGTGATTAAGTAA
		8_probe	TGAATGTGGCTCTCATG
	CTS9	9qF	CAACATGCTGCTGAAACACCA
		9qR	CTGTTGTGAGCTGCAACCAAA
		9_probe	TACCGACTTGCTCCTC
	CTS11	11qF	GCTTTCCCGTTGAACGTACTGT
		11qR	TGACACGATTCTGCATGTCTACG
		11_probe	TAACCACACAGGTCTAAG
	CTS12	12qF	ATCCTACTCACCGACGCCC
		12qR	GTATTCATTTGGAGACGTCCAGC
		12_probe	AGTGTCGCACATCAG
	CTS13	13qF	TGACGACGAGGCGAGTGTT
		13qR	TGATGACGTTACGAGTTGATGAAA
		13_probe	TCCGTCACCAGTAAGC
	CTS15	15qF	TCTGGCGAGAAGAATGTATTGG
		15qR	TGTTGGCGGTGCAGAGGT
		15_probe	ACTCCCATAAGCACTCCA
	CTS16	16qF	TTACTCTCCAACAATAACCATGAATACC
		16qR	CAGACGGAGCGAGTCAATCA
		16_probe	TGTCCATTCATGTCTGAAGT
